# Supplementary material for: Phaeocystis antarctica blooms strongly influence bacterial community structures in the Amundsen Sea polynya
Source: Front Microbiol. 2014 Dec 19;5:646. doi: 10.3389/fmicb.2014.00646 (PMC4271704; doi:10.3389/fmicb.2014.00646)
Supplement: Table S2 — Sample designations and environmental metadata relating to the ASPIRE cruise (2010-2011 bloom event). [file Table2.XLSX]

## Sheet: Feuil1
dataset name	Station	Latitude	Longitude	Salinity (1)	Salinity (2)	Temperature (1)	Temperature (2)	Sigma-é00	C0S/m	C1S/m	Sbeox0ML/L	Sbeox1ML/L	Potemp090C	Potemp190C	Par	TimeJ	Spar	PrDM	Chl a (ug/L)	Phosphate (uM)	Nitrite (uM)	N+N (uM)	Ammonium (uM)	Silicate (uM)
Ant15-Polynya open water-Surface	13	-73.5707	-112.667	33.9414	33.9388	-1.2003	-1.2002	27.3025	2.72444	2.72425	8.7141	8.56776	-1.2005	-1.2004	24.897	353.788	1267.4	9.761	17.0138	1.31	0.0212	20.4	0.0485	77.8
Ant5-Polynya open water-Surface	18	-72.9996	-113.304	33.9371	33.935	-1.2043	-1.2041	27.2991	2.7238	2.72366	9.18757	9.03648	-1.2045	-1.2044	11.581	355.822	993.18	10.067	27.1508	1.17	0.0276	17.2	0.343	80.2
Ant20-Polynya open water-Surface	25	-73.1208	-111.999	33.8663	33.8689	-1.0073	-1.0438	27.2348	2.73493	2.7321	9.35959	9.23487	-1.0076	-1.0441	14.902	356.777	1150.5	10.32	18.4835	1.19	0.023	18	0.309	76.8
Ant22-Polynya open water-Surface	29	-73.3503	-114.126	33.9044	33.9019	-0.8765	-0.8743	27.2608	2.74855	2.74855	9.77196	9.62188	-0.8768	-0.8746	6.9531	357.762	1346.2	10.201	18.1718	1.06	0.0331	13.5	0.0783	84.2
Ant11-Polynya open water-Surface	34	-72.9626	-115.762	33.7439	33.7418	-1.1841	-1.1844	27.1417	2.71138	2.7112	9.72025	9.72368	-1.1843	-1.1847	13.116	358.817	1495.8	10.181	/	1.31	0.0286	19.2	0.441	88.8
Ant21-Polynya open water-Surface	35	-73.2866	-112.052	33.8315	33.8301	-0.2076	-0.1993	27.1731	2.79838	2.79898	10.2722	10.0708	-0.2077	-0.1993	281.27	360.132	1463.1	2.008	28.5938	0.797	0.0384	9.68	0.109	71.5
Ant12-Polynya open water-Surface	48	-73.7013	-115.45	33.9153	33.9123	-0.1484	-0.1427	27.2379	2.80961	2.80986	10.2496	10.0496	-0.1485	-0.1428	830.63	362.796	1964.2	1.827	22.4742	1.04	0.0517	12.2	0.357	85.3
Ant13-Polynya open water-Surface	50	-73.4161	-115.25	33.8705	33.8689	-0.3201	-0.3231	27.2099	2.79206	2.79168	9.85575	9.67929	-0.3202	-0.3233	46.309	363.767	759.61	4.843	30.5535	0.792	0.0314	9.37	0.0344	87.6
Ant18-Polynya open water-Surface	57	-73.8013	-113.167	33.9312	33.9292	-0.5052	-0.5051	27.2672	2.78119	2.78105	8.1317	7.99071	-0.5053	-0.5052	128.11	365.918	1258.3	5.641	10.7338	1.52	0.0326	23.9	0.061	85.2
Ant14-Polynya open water-Surface	57	-73.7065	-113.267	31.8796	31.8458	-0.5005	-0.5003	25.608	2.62816	2.62564	8.485	8.33936	-0.5005	-0.5003	256.37	1.77081	1944.7	0.081	17.2365	1.37	0.04	20.8	0.0218	88.7
Ant8-Polynya open water-Surface	62	-73.6486	-113.224	33.9283	33.9265	-0.5084	-0.5092	27.2651	2.78055	2.78035	8.0787	7.95767	-0.5085	-0.5093	385.09	2.79282	1938.5	2.202	12.7826	1.6	0.0362	23.2	0.0981	88.1
Ant9-Polynya open water-Surface	65	-73.6022	-113.149	33.9178	33.9156	-0.2918	-0.2909	27.2468	2.79796	2.79788	9.04918	8.8745	-0.292	-0.291	33.061	3.75524	462.65	4.992	18.1272	1.08	0.0456	15.4	0.0749	83
Ant19-Polynya open water-Surface	66	-72.7411	-116.019	33.6564	33.6574	-1.2446	-1.2494	27.0727	2.69964	2.69932	9.38907	9.1951	-1.2446	-1.2494	730.34	5.853	1567	1.562	15.6776	1.02	0.0475	13.5	0.474	78.2
Ant16-Polynya open water-deep	25	-73.1208	-111.999	34.4269	34.4264	0.1889	0.1885	27.6343	2.8947	2.89464	4.49138	4.45133	0.1729	0.1726	0.018949	356.762	1202	398.353	0.0503287	2.18	-0.025	34.6	0.0406	108
Ant17-Polynya open water-deep	30	-73.3978	-114.842	34.5582	34.5565	0.6466	0.6468	27.7154	2.96575	2.96564	4.35809	4.31129	0.6034	0.6036	0.018981	358.117	1536.2	893.64	/	2.09	-0.0201	35.1	0.016	105
Ant1-Shelf Break-Surface	67	-71.5716	-113.017	33.7847	33.7842	-1.7829	-1.7818	27.1924	2.66476	2.66481	6.81831	6.73449	-1.7829	-1.7818	289.75	7.55574	578.6	0.572	0.320678	1.84	0.056	29.2	0.119	75.5
Ant10-Shelf Break-Surface	68	-71.8569	-118.28	33.5034	33.5013	-1.2256	-1.2275	26.948	2.69004	2.68973	8.06473	7.93569	-1.2257	-1.2275	605.01	8.75416	1188.1	1.551	1.83499	1.39	0.136	24.3	0.145	63.5
Ant2-Shelf Break-deep	68	-71.8569	-118.28	33.5034	33.5013	-1.2256	-1.2275	26.948	2.69004	2.68973	8.06473	7.93569	-1.2257	-1.2275	605.01	8.75416	1188.1	1.551	1.83499	1.39	0.136	24.3	0.145	63.5
Ant3-Shelf Break-deep	67	-71.5722	-113.02	34.7145	34.7131	1.1711	1.1714	27.8061	3.00595	3.00586	4.30171	4.26715	1.146	1.1464	0.019642	7.54505	554.46	505.73	0.0151431	2.1	-0.033	33.4	-0.0469	106
Ant6-Dotson ice shelf-Surface	11	-74.2094	-112.507	33.904	/	-0.8303	/	/	2.7529	/	7.1267	/	-0.8309	/	/	/	541.19	/	/	/	/	/	/	/
Ant7-Dotson ice shelf-mix	9	-74.2197	-112.002	/	/	/	/	/	/	/	/	/	/	/	/	/	/	/	/	/	/	/	/	/
Ant23-Dotson ice shelf-mix	11	-74.2094	-112.507	/	/	/	/	/	/	/	/	/	/	/	/	/	/	/	/	/	/	/	/	/
Ant4-Dotson ice shelf-deep	12	-74.2177	-112.336	34.5451	34.5435	0.5955	0.5957	27.708	2.96125	2.96114	4.36886	4.32573	0.5516	0.5517	1e-12	352.611	630.1	913.998	/	2.17	-0.018	34.9	-0.0201	107
